# Supplementary material for: Optimization of PET protocol and interrater reliability of 18F-PSMA-11 imaging of prostate cancer
Source: EJNMMI Res. 2020 Feb 24;10:14. doi: 10.1186/s13550-020-0593-7 (PMC7040121; doi:10.1186/s13550-020-0593-7)
Supplement: Supplementary file 1 — Additional file 1. Dataset representing detailed results of the Phase 2 clinical trial study on 18F-PSMA-11. [file 13550_2020_593_MOESM1_ESM.xlsx]

## Sheet: Original phase 2, Observer 1
	T60, 1.5 min/bed position																							T60, 3 min/bed position																							T180, 1.5 min/bed position
Study ID	OS	condition	Nr of susp lesions	Type of lesion 1	Location of the lesion 1	Type of lesion 2	Location of the lesion 2	Type of lesion 3	Location of the lesion 3	Type of lesion 4	Location of the lesion 4	Type of lesion 5	Location of the lesion 5	Type of lesion 6	Location of the lesion 6	Type of lesion 7	Location of the lesion 7	Type of lesion 8	Location of the lesion 8	Type of lesion 9	Location of the lesion 9	Type of lesion 10	Location of the lesion 10	OS	condition	Nr of susp lesions	Type of lesion 1	Location of the lesion 1	Type of lesion 2	Location of the lesion 2	Type of lesion 3	Location of the lesion 3	Type of lesion 4	Location of the lesion 4	Type of lesion 5	Location of the lesion 5	Type of lesion 6	Location of the lesion 6	Type of lesion 7	Location of the lesion 7	Type of lesion 8	Location of the lesion 8	Type of lesion 9	Location of the lesion 9	Type of lesion 10	Location of the lesion 10	OS	condition	Nr of susp lesions
NGP2-1	5	poly	<10	visceral lesion	rechter bovenkwab	visceral lesion	paracardiaal rechts	visceral lesion	rechter onderkwab	visceral lesion	lingula	suspicious bonelesion	osilium rechts	suspicious bonelesion	sacrum rechts									6	poly	<10	visceral lesion	rechter bovenkwab	visceral lesion	paracardiaal rechts	visceral lesion	rechter onderkwab	visceral lesion	lingula	suspicious bonelesion	osilium rechts	suspicious bonelesion	sacrum rechts									4	poly	<10
NGP2-2	4	oligo	<10	lymphe node	iliaca comm links	lymphe node	iliaca ext rechts																	5	no tumor	<10																					2	poly	<10
NGP2-3	4	poly	>10																					5	poly	>10																					2	poly	>10
NGP2-4	5	poly	>10																					6	poly	>10																					3	poly	>10
NGP2-5	4	poly	<10	suspicious bonelesion	rib 2 links					suspicious bonelesion	rib 5 links ant	lymphe node	iliaca int links	suspicious bonelesion	rib 5 links post									5	poly	<10	suspicious bonelesion	rib 2 links					suspicious bonelesion	rib 5 ant links	lymphe node	iliaca int links	suspicious bonelesion	rib 5 post links	suspicious bonelesion	Th9							1	poly	<10
NGP2-6	4	poly	<10			suspicious bonelesion	acetabulum inks	lymphe node	iliaca int links	primary tumor	links zaadblaasje	primary tumor	porstaatloge links (2)	lymphe node	obturator loge links									6	poly	<10			suspicious bonelesion	acetabulum links	lymphe node	iliaca int links	primary tumor	zaadblaasjes links	primary tumor	prostaatloge links (2)	lymphe node	obturatorloge links									1	no tumor	<10
NGP2-7	5	poly	<10	suspicious bonelesion	C7	suspicious bonelesion	rib 2 rechts	suspicious bonelesion	rib 4 rechts	suspicious bonelesion	rib 5 rechts	suspicious bonelesion	rib 6 rechts	suspicious bonelesion	rib 3 links	suspicious bonelesion	rib 3 rechts	suspicious bonelesion	tuber ischiadicum	suspicious bonelesion	acetabulum	lymphe node	iliaca interna links	6	poly	<10	suspicious bonelesion	C7	suspicious bonelesion	rib 2 rechts	suspicious bonelesion	rib 4 rechts	suspicious bonelesion	rib 5 rechts	suspicious bonelesion	rib 6 rechts	suspicious bonelesion	rib 3 links			suspicious bonelesion	tuber ischiadicum	suspicious bonelesion	acetabulum	lymphe node	iliaca interna links	2	poly	>10
NGP2-8	4	poly	>10																					6	poly	>10																					1	no tumor	<10
NGP2-9	5	poly	<10	suspicious bonelesion	sternum	suspicious bonelesion	rib 4 rechts			lymphe node	iliaca ext links	lymphe node	perirectaal											6	poly	<10	suspicious bonelesion	sternum	suspicious bonelesion	rib 4 rechts			lymphe node	iliaca ext	lymphe node	perirectaal											3	poly	<10
NGP2-10	4	no tumor	<10																					6	oligo	<10	suspicious bonelesion	L4																			1	no tumor	<10
NGP2-11	5	poly	<10	lymphe node	iliaca communis recht post	lymphe node	iliaca communis rechts	lymphe node	iliaca communis rechts	lymphe node	iliaca ext rechts	lymphe node	iliaca comm/intra	lymphe node	iliaca int	lymphe node	retrocavaal	suspicious bonelesion	rib 4 links	suspicious bonelesion	post verloop rib 9 rechts			6	poly	<10	lymphe node	iliaca comm rechts post	lymphe node	iliaca comm rechts post	lymphe node	iliaca comm recht	lymphe node	iliaca ext rechts	lymphe node	iliaca comm/intra rechts	lymphe node	iliaca interna rechs	lymphe node	retrocavaal	suspicious bonelesion	rib 4 links	suspicious bonelesion	rib 9 rechts			1	poly	>10
NGP2-12	5	poly	>10																					6	poly	>10																					2	poly	>10
NGP2-13	4	no tumor	<10																					5	no tumor	<10																					1	no tumor	<10
NGP2-14	4	poly	>10																					6	poly	>10																					1	poly	>10
NGP2-15	5	poly	<10	suspicious bonelesion	rib 5 links	suspicious bonelesion	rib 5 rechts lateraal	suspicious bonelesion	rib 6 rechts anterieur lateraal	suspicious bonelesion	rib 7 links anterieur	suspicious bonelesion	recht pedikel Th1											6	poly	<10	suspicious bonelesion	rib 5 links	suspicious bonelesion	rib 5 rechts	suspicious bonelesion	rib 6 rechts	suspicious bonelesion	rib 7 links ant	suspicious bonelesion	rechts pedikel Th1											2	poly	<10
NGP2-16	4	poly	<10	suspicious bonelesion	scapula links	suspicious bonelesion	rib 3 links	suspicious bonelesion	Th 10	suspicious bonelesion	L1	suspicious bonelesion	rib 11 rechts	lymphe node	iliaca int rechts									5	poly	<10	suspicious bonelesion	scapula links	suspicious bonelesion	rib 3 links	suspicious bonelesion	Th10	suspicious bonelesion	L1	suspicious bonelesion	rib 11 rechts	lymphe node	iliaca int rechts									1	no tumor	<10
NGP2-17	5	Local tumor	<10	primary tumor	prostaat loge	primary tumor	prostaatloge																	6	Local tumor	<10	primary tumor	prostaatloge	primary tumor	prostaatloge																	2	oligo	<10
NGP2-19	4	oligo	<10	suspicious bonelesion	rib 8 Li	suspicious bonelesion	rib 8 Re																	5	oligo	<10	suspicious bonelesion	rib 8 Li	suspicious bonelesion	rib 8 Re																	2	oligo	<10
NGP2-20	4	oligo	<10	lymphe node	obturator links	lymphe node	iliaca ext Li																	5	oligo	<10	lymphe node	obturator Li	lymphe node	iliaca ext Li																	1	no tumor	<10
NGP2-21	4	oligo	<10					suspicious bonelesion	rib 8 Li	primary tumor	prostaat Li													5	oligo	<10					suspicious bonelesion	rib 8 Li	primary tumor	prostaat Li													2	oligo	<10
NGP2-22	4	poly	>10																					5	poly	>10																					1	poly	>10
NGP2-23	4	poly	>10																					5	poly	>10																					1	poly	>10
NGP2-24	4	no tumor	<10																					6	no tumor	<10																					2	no tumor	<10
NGP2-26	5	Local tumor	<10	primary tumor	fascia van Denonvillier																			6	Local tumor	<10	primary tumor	fascia van Denonvilliers																			3	Local tumor	<10
NGP2-27	4	poly	<10	lymphe node	laag paratracheaal re	lymphe node	laag paratracheaal li					lymphe node	tegenaan aortaboog	lymphe node	hilair li									5	poly	<10	lymphe node	laag paratracheaal re	lymphe node	laag paratracheaal li	lymphe node	hoog paratracheaal re			lymphe node	tegenaan aortaboog	lymphe node	hilair li									1	no tumor	<10
NGP2-28	5	no tumor	<10																					6	no tumor	<10																					3	no tumor	<10
NGP2-29	4	oligo	<10	suspicious bonelesion	occipitaal links					suspicious bonelesion	hemisacrum links	lymphe node	pararectaal links											5	oligo	<10	suspicious bonelesion	occipitaal links					suspicious bonelesion	hemisacrum links	lymphe node	pararectaal links											2	oligo	<10
NGP2-30	6	no tumor	<10																					5	no tumor	<10																					2	no tumor	<10
NGP2-31	4	oligo	<10	suspicious bonelesion	botverloop rib 6 rechts	suspicious bonelesion	botverloop rib 6 rechts																	6	oligo	<10	suspicious bonelesion	botverloop rib 6 rechts	suspicious bonelesion	botverloop rib 6 rechts																	1	oligo	<10
NGP2-33	4	poly	>10																					5	poly	>10																					1	poly	>10
NGP2-34	4	no tumor	<10																					5	no tumor	<10
NGP2-35	4	oligo	<10	suspicious bonelesion	sacrum	suspicious bonelesion	sacrum posterocaudaal	suspicious bonelesion	sacrum posterocraniaal															5	oligo	<10	suspicious bonelesion	sacrum	suspicious bonelesion	sacrum posterocaudaal	suspicious bonelesion	sacrum posterocraniaal															1	oligo	<10
NGP2-36	4	oligo	<10	suspicious bonelesion	proc coracoideus rechts																			6	oligo	<10	suspicious bonelesion	proc coracoideus rechts																			1	oligo	<10
NGP2-37	4	poly	<10	suspicious bonelesion	schedelbasis rechts	suspicious bonelesion	processus trans Th2	suspicious bonelesion	scapula links	suspicious bonelesion	scapula links	suspicious bonelesion	as sacrum rechts	primary tumor	prostaatloge									5	poly	<10	suspicious bonelesion	schedelbasis rechts	suspicious bonelesion	processus trans Th2	suspicious bonelesion	scapula links	suspicious bonelesion	scapula links	suspicious bonelesion	os sacrum rechts	primary tumor	prostaatloge									2	poly	<10
NGP2-38	5	poly	<10	lymphe node	Ms hoogparatracheaal rechts	lymphe node	Ms hoogparatracheaal rechts	lymphe node	Ms hoogparatracheaal rechts	lymphe node	laag paratracheaal rechts	lymphe node	hilair rechts	visceral lesion	long linkeronderkwab	visceral lesion	long middenkwab	visceral lesion	bovenkwab	suspicious bonelesion	rib 6 posterior links			6	poly	<10	lymphe node	Ms hoogparatracheaal rechts	lymphe node	Ms hoogparatracheaal rechts	lymphe node	Ms hoogparatracheaal rechts	lymphe node	laag paratracheaal rechts	lymphe node	hilair rechts	visceral lesion	long linker onderkwab	visceral lesion	long middenkwab	visceral lesion	long rechter bovenkwab	suspicious bonelesion	rib 6 posterior links			2	poly	<10
NGP2-39	4	poly	<10	visceral lesion	long bovenkwab anterieur rechts	visceral lesion	perihilair rechts	visceral lesion	long rechter onderkwab	suspicious bonelesion	rib 11 rechts	lymphe node	iliaca interna links											5	poly	<10	visceral lesion	long bovenkwab anterieur rechts	visceral lesion	long perihilair	visceral lesion	long rechteronderkwab	suspicious bonelesion	rib 11 rechts	lymphe node	iliaca interna links											1	poly	<10
NGP2-40	4	oligo	<10	suspicious bonelesion	rib 7 rechts posterieur	suspicious bonelesion	rib 4 links																	5	oligo	<10	suspicious bonelesion	rib 7 rechts posterieur	suspicious bonelesion	rib 4 links																	1	oligo	<10
NGP2-41	3	oligo	<10	suspicious bonelesion	rib 7 rechts	primary tumor	lokaal recidief paramediaan links	primary tumor	lokaal recidief posterieur rechts															5	oligo	<10	suspicious bonelesion	rib 7 rechts	primary tumor	lokaal recidief prostaatloge paramediaan links	primary tumor	lokaal recidief posterieur rechts															2	oligo	<10
NGP2-42	5	no tumor	<10																					6	no tumor	<10																					2	no tumor	<10
NGP2-43	3	poly	>10																					4	poly	>10																					5	poly	>10
NGP2-44	5	poly	>10																					6	poly	>10																					2	poly	>10
[truncated: 37 more columns]

## Sheet: Original phase 2, Observer 2
	T60, 1.5 min/bed position																							T60, 3 min/bed position																							T180, 1.5 min/bed position
Study ID	OS	condition	Nr of susp lesions	Type of lesion 1	Location of the lesion 1	Type of lesion 2	Location of the lesion 2	Type of lesion 3	Location of the lesion 3	Type of lesion 4	Location of the lesion 4	Type of lesion 5	Location of the lesion 5	Type of lesion 6	Location of the lesion 6	Type of lesion 7	Location of the lesion 7	Type of lesion 8	Location of the lesion 8	Type of lesion 9	Location of the lesion 9	Type of lesion 10	Location of the lesion 10	OS	condition	Nr of susp lesions	Type of lesion 1	Location of the lesion 1	Type of lesion 2	Location of the lesion 2	Type of lesion 3	Location of the lesion 3	Type of lesion 4	Location of the lesion 4	Type of lesion 5	Location of the lesion 5	Type of lesion 6	Location of the lesion 6	Type of lesion 7	Location of the lesion 7	Type of lesion 8	Location of the lesion 8	Type of lesion 9	Location of the lesion 9	Type of lesion 10	Location of the lesion 10	OS	condition	Nr of susp lesions
NGP2-2	6	oligo	<10	suspicious bonelesion	rib 4 rechts	suspicious bonelesion	rib 4 links	suspicious bonelesion	rib 6 rechts															6	oligo	<10	suspicious bonelesion	rib 4 rechts	suspicious bonelesion	rib 4 links	suspicious bonelesion	rib 6 rechts															2	no tumor	<10
NGP2-3	6	poly	>10																					4	poly	>10																					3	poly	>10
NGP2-6	6	poly	<10	lymphe node	iliacaal links	lymphe node	iliacaal links	primary tumor	regio links	suspicious bonelesion	acetabulum links													6	poly	<10	lymphe node	iliacaal links	lymphe node	iliacaal links	primary tumor	regio links	suspicious bonelesion	acetabulum links													2	poly	<10
NGP2-8	5	poly	>10																					6	poly	>10																					2	poly	>10
NGP2-10	5	oligo	<10	suspicious bonelesion	L4																			6	oligo	<10	suspicious bonelesion	L4																			1	no tumor	<10
NGP2-12	6	poly	>10																					6	poly	>10																					3	poly	>10
NGP2-13	6	no tumor	<10																					6	no tumor	<10																					3	no tumor	<10
NGP2-14	6	poly	>10																					6	poly	>10																					3	poly	>10
NGP2-16	6	poly	<10	suspicious bonelesion	scapula links	suspicious bonelesion	Th10	suspicious bonelesion	L1	suspicious bonelesion	costa 11 rechts	suspicious bonelesion	Th8	lymphe node	iliaca rechts									5	poly	<10	suspicious bonelesion	scapula links	suspicious bonelesion	Th10	suspicious bonelesion	L1	suspicious bonelesion	costa 11 rechts	suspicious bonelesion	Th8	lymphe node	iliaca rechts									2	poly	<10
NGP2-20	4	oligo	<10	lymphe node	iliaca links	lymphe node	iliaca links																	5	oligo	<10	lymphe node	iliaca links	lymphe node	iliaca links																	4	oligo	<10
NGP2-22	6	poly	>10																					6	poly	>10																					3	poly	>10
NGP2-23	6	poly	>10																					6	poly	>10																					3	poly	>10
NGP2-27	6	poly	<10	lymphe node	laag paratracheaal re	lymphe node	laag paratracheaal li					lymphe node	tegenaan aortaboog	lymphe node	hilair li									5	poly	<10	lymphe node	laag paratracheaal re	lymphe node	laag paratracheaal li	lymphe node	hoog paratracheaal re			lymphe node	tegenaan aortaboog	lymphe node	hilair li									3	no tumor	<10
NGP2-30	6	no tumor	<10																					5	no tumor	<10																					2	no tumor	<10
NGP2-31	5	oligo	<10	suspicious bonelesion	rib 6 rechts	suspicious bonelesion	rib 6 rechts																	5	oligo	<10	suspicious bonelesion	rib 6 rechts	suspicious bonelesion	rib 6 rechts																	2	oligo	<10
NGP2-33	6	poly	>10																					5	poly	>10																					3	poly	>10
NGP2-35	5	oligo	<10	suspicious bonelesion	sacrum	suspicious bonelesion	sacrum	suspicious bonelesion	sacrum															5	oligo	<10	suspicious bonelesion	sacrum	suspicious bonelesion	sacrum	suspicious bonelesion	sacrum															2	oligo	<10
NGP2-39	5	poly	<10	visceral lesion	RBK	visceral lesion	m RBK	visceral lesion	ROK	lymphe node	iliaca links													5	poly	<10	visceral lesion	RBK	visceral lesion	m RBK	visceral lesion	ROK	lymphe node	iliaca links													3	poly	<10
NGP2-40	5	oligo	<10	suspicious bonelesion	costa 7 rechts																			5	oligo	<10	suspicious bonelesion	costa 7 rechts																			2	oligo	<10
NGP2-41	4	oligo	<10	suspicious bonelesion	costa 7 rechts	primary tumor	prostaat lat rechts	primary tumor	prostaat mediaan links															5	oligo	<10	suspicious bonelesion	costa 7 rechts	primary tumor	prostaat lateraal rechts	primary tumor	prostaat mediaan links															1	oligo	<10
NGP2-43	6	poly	>10																					5	poly	>10																					3	poly	>10
[truncated: 44 more columns]

## Sheet: Extended phase 2, Observer 1
Study ID	OS	condition	Nr of susp lesions	Type of lesion 1	Location of the lesion 1	Score lesion 1 (methode contrast/noise)	Type of lesion 2	Location of the lesion 2	Score lesion 2 (methode contrast/noise)	Type of lesion 3	Location of the lesion 3	Score lesion 3 (methode contrast/noise)	Type of lesion 4	Location of the lesion 4	Score lesion 4 (methode contrast/noise)	Type of lesion 5	Location of the lesion 5	Score lesion 5 (methode contrast/noise)	Type of lesion 6	Location of the lesion 6	Score lesion 6 (methode contrast/noise)	Type of lesion 7	Location of the lesion 7	Score lesion 7 (methode contrast/noise)	Type of lesion 8	Location of the lesion 8	Score lesion 8 (methode contrast/noise)	Type of lesion 9	Location of the lesion 9	Score lesion 9 (methode contrast/noise)	Type of lesion 10	Location of the lesion 10	Score lesion 10 (methode contrast/noise)
NGP2U-1	2	oligo	<10	suspicious bonelesion	occipitaal links	0.84	suspicious bonelesion	os ilium links	1.94
NGP2U-3	2	Local tumor	<10	primary tumor	prostaat	2.5
NGP2U-4	2	poly	<10	suspicious bonelesion	C2	2.62	suspicious bonelesion	rib 7 rechts	3.42	suspicious bonelesion	L3	2.32	suspicious bonelesion	os ilium links	2.62	suspicious bonelesion	os ilium rechts	1.26	suspicious bonelesion	os ischium rechts	2.72
NGP2U-5	2	poly	>10
NGP2U-6	2	oligo	<10	lymphe node	klein bekken links	1.18
NGP2U-7	3	oligo	<10	primary tumor	prostaat	2.37	lymphe node	iliaca ext links	1.05	lymphe node	iliaca ext rechts	1.3
NGP2U-8	5	oligo	<10	primary tumor	lokaal, vnl links post	1.1	lymphe node	iliaca communis links	1.2
NGP2U-9	4	poly	>10
NGP2U-10	2	oligo	<10	suspicious bonelesion	os ilium rechts	2.9	suspicious bonelesion	sacrum	1.6	suspicious bonelesion	os pubis rechts	2.2
NGP2U-11	2	oligo	<10	suspicious bonelesion	os ilium rechts	1.42
NGP2U-12	5	oligo	<10	lymphe node	obturator links	0.29
NGP2U-13	3	oligo	<10	lymphe node	inter aorta covaal	0.82
NGP2U-14	5	oligo	<10	suspicious bonelesion	C7	1.53	visceral lesion	posterieure blaaswand links	niet af te lijnen van blaas
NGP2U-15	1	Local tumor	<10	primary tumor	local prostaatloge	0.51	primary tumor	local prostaatloge	2.43
NGP2U-16	4	poly	>10
NGP2U-17	3	oligo	<10	lymphe node	anteromedical v/d proas	4.44
NGP2U-18	2	locoregional	<10	primary tumor	locorectaal recidief mesorectale fascia	1.92	suspicious bonelesion	rib 2 links	1.07
NGP2U-19	2	Local tumor	<10	primary tumor	local recurrence prostaat loge	2.63
NGP2U-20	4	oligo	<10	lymphe node	para iliacaal links	1.05
NGP2U-21	3	poly	>10
NGP2U-22	3	poly	<10	lymphe node	para ao links	0.76	lymphe node	para ao links	2.19	lymphe node	para iliacaal communis links	1.18	lymphe node	para iliacaal comm links	2.13	lymphe node	para iliacaal interna links	1.56	lymphe node	para iliacaal externa rechts	0.42

## Sheet: Extended phase 2, Observer 2
Study ID	condition	Nr of susp lesions	Type of lesion 1	Location of the lesion 1	Score lesion 1 (methode Eiber)	Score lesion 1 (methode contrast/noise)	Type of lesion 2	Location of the lesion 2	Score lesion 2 (methode Eiber)	Score lesion 2 (methode contrast/noise)	Type of lesion 3	Location of the lesion 3	Score lesion 3 (methode Eiber)	Score lesion 3 (methode contrast/noise)	Type of lesion 4	Location of the lesion 4	Score lesion 4 (methode Eiber)	Score lesion 4 (methode contrast/noise)	Type of lesion 5	Location of the lesion 5	Score lesion 5 (methode Eiber)	Score lesion 5 (methode contrast/noise)	Type of lesion 6	Location of the lesion 6	Score lesion 6 (methode Eiber)	Score lesion 6 (methode contrast/noise)	Type of lesion 7	Location of the lesion 7	Score lesion 7 (methode Eiber)	Score lesion 7 (methode contrast/noise)	Type of lesion 8	Location of the lesion 8	Score lesion 8 (methode Eiber)	Score lesion 8 (methode contrast/noise)	Type of lesion 9	Location of the lesion 9	Score lesion 9 (methode Eiber)	Score lesion 9 (methode contrast/noise)	Type of lesion 10	Location of the lesion 10	Score lesion 10 (methode Eiber)	Score lesion 10 (methode contrast/noise)
NGP2U-1	oligo	<10	suspicious bonelesion	os ilium links	1	1.95	suspicious bonelesion	occipitaal links	1	0.93
NGP2U-3	Local tumor	<10	primary tumor	prostate	3	2.49
NGP2U-4	poly	<10	suspicious bonelesion	dens (C2)	3	2.77	suspicious bonelesion	rib 7 rechts	3	3.31	suspicious bonelesion	L3 links	3	2.57	suspicious bonelesion	os ilium links	3	2.42	suspicious bonelesion	os ilium rechts	1	1.41	suspicious bonelesion	os ilium rechts	3	2.81
NGP2U-5	poly	>10
NGP2U-6	oligo	<10	lymphe node	klein bekken links	2	2.04
NGP2U-7	oligo	<10	primary tumor	prostaat	2	2.50	lymphe node	iliaca ext rechts	2	1.49	lymphe node	iliaca ext links	1	1.06
NGP2U-8	oligo	<10	primary tumor	prostaat links	2	1.08	lymphe node	iliaca comm links	1	1.2
NGP2U-9	poly	>10
NGP2U-10	oligo	<10	suspicious bonelesion	os pubis rechts	3	2.18	suspicious bonelesion	os ilium rechts	3	3.02	suspicious bonelesion	sacrum	1	1.72
NGP2U-11	oligo	<10	suspicious bonelesion	os ilium rechts	1	1.71
NGP2U-12	oligo	<10	lymphe node	klein bekken links	3	1.23
NGP2U-13	oligo	<10	lymphe node	para aort	2	0.89
NGP2U-14	oligo	<10	suspicious bonelesion	C7	1	1.25	primary tumor	locoregio post blaaswand		/
NGP2U-15	Local tumor	<10	primary tumor	prostaat rechts	2	0.33	primary tumor	prostaat links	2	2.42
NGP2U-16	poly	>10
NGP2U-17	oligo	<10	lymphe node	medical proas links	1	0.4
NGP2U-18	locoregional	<10	primary tumor	locoreg mesorect fascia	1	1.71	suspicious bonelesion	rib 2 links	1	1.49
NGP2U-19	Local tumor	<10	primary tumor	prostaat	3	2.74
NGP2U-20	oligo	<10	lymphe node	para iliac links	1	1.08
NGP2U-21	poly	>10
NGP2U-22	poly	<10	lymphe node	para aort links	2	0.87	lymphe node	para aort links	3	1.97	lymphe node	iliaca comm links	2	1.19	lymphe node	iliaca comm links	2	2.26	lymphe node	iliaca int links	3	1.31	lymphe node	iliaca ext links	1	1.26
